# Supplementary material for: The Prognostic Value of the 31-Gene Expression Profile Test in Cutaneous Melanoma: A Systematic Review and Meta-Analysis
Source: Cancers (Basel). 2024 Nov 4;16(21):3714. doi: 10.3390/cancers16213714 (PMC11545106; doi:10.3390/cancers16213714)
Supplement: Supplementary file 1 [file cancers-16-03714-s001.zip]

Archive with 1 entries (1 files):
- cancers-3271668-supplementary.pdf
